# Supplementary material for: Evaluating the impacts of sustainable land management practices on water quality in an agricultural catchment in Lower Austria using SWAT
Source: Environ Monit Assess. 2023 Mar 25;195(4):512. doi: 10.1007/s10661-023-11079-y (PMC10039844; doi:10.1007/s10661-023-11079-y)
Supplement: Supplementary file 1 — Supplementary file1 (ZIP 169 KB) [file 10661_2023_11079_MOESM1_ESM.zip › Soil_properties.txt]

OBJECTID	MUID	SEQN	SNAM	S5ID	CMPPCT	NLAYERS	HYDGRP	SOL_ZMX	ANION_EXCL	SOL_CRK	TEXTURE	SOL_Z1	SOL_BD1	SOL_AWC1	SOL_K1	SOL_CBN1	CLAY1	SILT1	SAND1	ROCK1	SOL_ALB1	USLE_K1	SOL_EC1	SOL_Z2	SOL_BD2	SOL_AWC2	SOL_K2	SOL_CBN2	CLAY2	SILT2	SAND2	ROCK2	SOL_ALB2	USLE_K2	SOL_EC2	SOL_Z3	SOL_BD3	SOL_AWC3	SOL_K3	SOL_CBN3	CLAY3	SILT3	SAND3	ROCK3	SOL_ALB3	USLE_K3	SOL_EC3	SOL_Z4	SOL_BD4
203	AU001	22	Petzenkirchen1	0	0	3	B	685	0.5	0.5	0	230	1.43	0.21	6.43	1.076	22	72	6	0.398	0.286	0.33	0	404	1.54	0.18	6.67	0.7414	25	70	5	0.438	0.36	0.36	0	685	1.54	0.18	6.96	0.3544	25	69	6	0.11	0.47	0.35	0	0	0
204	AU002	22	Petzenkirchen2	0	0	3	B	682	0.5	0.5	0	230	1.34	0.20	9.95	1.28	24	68	8	1.780	0.249	0.28	0	404	1.43	0.19	10.19	0.813	25	66	9	2.500	0.34	0.29	0	682	1.43	0.18	10.48	0.355669888	24	67	9	0.94	0.47	0.31	0	0	0
205	AU003	22	Petzenkirchen3	0	0	3	B	675	0.5	0.5	0	260	1.31	0.20	10.71	1.124	27	66	7	0.000	0.277	0.29	0	455	1.44	0.16	10.95	0.377	35	57	8	0.000	0.46	0.28	0	675	1.44	0.21	11.24	0.268169817	34	58	8	0.00	0.50	0.28	0	0	0
206	AU004	22	Petzenkirchen4	0	0	3	B	700	0.5	0.5	0	300	1.35	0.22	7.35	1.057	18	75	7	0.365	0.290	0.33	0	590	1.41	0.20	7.59	0.437	22	72	6	0.000	0.44	0.36	0	700	1.41	0.18	7.88	0.201025987	27	69	4	0.00	0.52	0.38	0	0	0
207	AU005	22	Petzenkirchen5	0	0	3	B	655	0.5	0.5	0	240	1.25	0.21	6.94	1.154	23	71	6	0.000	0.271	0.32	0	492	1.41	0.20	7.18	0.612	22	71	7	0.000	0.39	0.34	0	655	1.41	0.21	7.47	0.323554683	20	75	5	0.00	0.48	0.39	0	0	0
208	AU006	22	Petzenkirchen6	0	0	3	B	683	0.5	0.5	0	200	1.31	0.22	9.7	1.332	21	71	8	1.303	0.240	0.29	0	357	1.40	0.18	9.94	0.952	25	69	6	3.010	0.31	0.33	0	683	1.40	0.16	10.23	0.321749345	29	65	6	0.07	0.48	0.33	0	0	0
209	AU007	22	Petzenkirchen7	0	0	3	B	600	0.5	0.5	0	230	1.38	0.19	4.2	1.140	26	68	6	0.000	0.274	0.31	0	450	1.48	0.21	4.44	0.867	23	71	6	0.000	0.33	0.34	0	600	1.48	0.19	4.73	0.556053537	25	69	6	0.00	0.41	0.35	0	0	0
210	AU008	22	Petzenkirchen8	0	0	3	B	649	0.5	0.5	0	220	1.28	0.20	25.2	1.452	26	66	8	0.106	0.221	0.26	0	405	1.46	0.18	25.44	0.751	29	64	7	0.000	0.36	0.31	0	649	1.46	0.17	25.73	0.389433561	32	61	7	0.01	0.46	0.31	0	0	0
211	AU009	22	Petzenkirchen9	0	0	3	B	700	0.5	0.5	0	300	1.35	0.22	10	1.057	18	75	7	0.365	0.290	0.33	0	590	1.41	0.20	10.24	0.437	22	72	6	0.000	0.44	0.36	0	700	1.41	0.18	10.53	0.201025987	27	69	4	0.00	0.52	0.38	0	0	0
212	AU010	22	Petzenkirchen10	0	0	3	B	636	0.5	0.5	0	220	1.46	0.18	4.15	1.205	28	65	7	0.311	0.262	0.28	0	371	1.60	0.17	4.39	0.799	29	63	8	0.081	0.35	0.29	0	636	1.60	0.18	4.68	0.349965575	28	63	9	0.00	0.47	0.29	0	0	0
213	AU011	22	Petzenkirchen11	0	0	3	B	657	0.5	0.5	0	230	1.40	0.21	9.74	1.329	22	70	8	0.018	0.240	0.28	0	449	1.47	0.20	9.98	0.906	22	70	8	0.026	0.32	0.31	0	657	1.47	0.19	10.27	0.475808838	24	68	8	0.09	0.43	0.32	0	0	0
214	AU012	22	Petzenkirchen12	0	0	3	B	700	0.5	0.5	0	270	1.35	0.21	3.46	1.147	20	73	7	0.000	0.273	0.32	0	550	1.54	0.19	3.7	0.362	25	68	7	0.000	0.47	0.33	0	700	1.54	0.16	3.99	0.21631795	34	58	8	0.00	0.52	0.28	0	0	0
215	AU013	22	Petzenkirchen13	0	0	3	B	692	0.5	0.5	0	240	1.17	0.21	8.55	1.165	22	71	6	0.000	0.269	0.32	0	417	1.44	0.19	8.79	0.652	25	69	6	0.000	0.38	0.34	0	692	1.44	0.19	9.08	0.298799121	26	68	6	0.00	0.49	0.35	0	0	0
216	AU014	22	Petzenkirchen14	0	0	3	B	610	0.5	0.5	0	210	1.30	0.18	57.81	1.342	35	57	8	0.000	0.238	0.24	0	450	1.56	0.16	58.05	0.553	37	56	7	0.000	0.41	0.28	0	610	1.56	0.16	58.34	0.260563953	35	59	6	0.00	0.50	0.31	0	0	0
217	AU015	22	Petzenkirchen15	0	0	3	B	700	0.5	0.5	0	200	1.43	0.21	7.48	1.102	19	75	6	0.000	0.281	0.34	0	300	1.54	0.21	7.72	1.048	20	75	5	0.000	0.29	0.35	0	700	1.54	0.17	8.01	0.481709121	26	60	14	0.00	0.43	0.24	0	0	0
218	AU016	22	Petzenkirchen16	0	0	3	B	667	0.5	0.5	0	233	1.46	0.22	7.16	1.348	18	72	10	0.119	0.237	0.27	0	426	1.56	0.21	7.4	0.691	22	70	8	0.000	0.37	0.32	0	667	1.56	0.19	7.69	0.35394692	28	65	7	0.00	0.47	0.32	0	0	0
219	AU017	22	Petzenkirchen17	0	0	3	B	646	0.5	0.5	0	214	1.48	0.22	8.32	1.041	18	74	8	0.201	0.293	0.32	0	391	1.51	0.21	8.56	0.794	21	72	7	0.081	0.35	0.34	0	646	1.51	0.18	8.85	0.422995698	25	68	7	1.12	0.45	0.33	0	0	0
220	AU018	22	Petzenkirchen18	0	0	3	B	675	0.5	0.5	0	188	1.44	0.24	3.54	0.981	12	80	8	0.000	0.306	0.35	0	450	1.41	0.24	3.78	0.793	16	77	7	0.023	0.35	0.36	0	675	1.41	0.22	4.07	0.339524926	17	76	7	0.00	0.48	0.37	0	0	0
221	AU019	22	Petzenkirchen19	0	0	3	B	664	0.5	0.5	0	220	1.43	0.23	5	1.077	16	79	5	0.000	0.286	0.37	0	403	1.54	0.22	5.24	0.826	18	76	6	0.027	0.34	0.36	0	664	1.54	0.17	5.53	0.37869032	27	69	4	0.00	0.46	0.38	0	0	0
222	AU020	22	Petzenkirchen20	0	0	3	B	673	0.5	0.5	0	228	1.30	0.19	20	0.994	25	68	7	0.000	0.303	0.31	0	393	1.60	0.17	20.24	0.665	29	65	6	1.203	0.38	0.33	0	673	1.60	0.17	20.53	0.302124798	33	61	6	0.00	0.49	0.32	0	0	0
223	AU021	22	Petzenkirchen21	0	0	3	B	688	0.5	0.5	0	278	1.50	0.21	24.22	2.003	21	67	12	10.864	0.151	0.22	0	419	1.56	0.20	24.46	1.130	21	68	11	3.281	0.28	0.26	0	688	1.56	0.16	24.75	0.684480502	24	55	21	0.00	0.37	0.20	0	0	0
224	AU022	22	Petzenkirchen22	0	0	3	B	667	0.5	0.5	0	226	1.49	0.22	5.89	1.031	19	74	7	0.018	0.295	0.33	0	500	1.64	0.20	6.13	0.667	20	74	6	0.153	0.38	0.36	0	667	1.64	0.20	6.42	0.480863303	22	73	5	0.00	0.43	0.38	0	0	0
225	AU023	22	Petzenkirchen23	0	0	3	B	700	0.5	0.5	0	200	1.49	0.23	28.88	1.954	18	73	9	2.724	0.156	0.26	0	383	1.56	0.18	29.12	1.045	23	69	8	0.573	0.29	0.30	0	700	1.56	0.17	29.41	0.714245852	27	66	7	0.00	0.37	0.32	0	0	0
226	AU024	22	Petzenkirchen24	0	0	3	B	700	0.5	0.5	0	200	1.44	0.19	20	1.225	28	64	8	0.000	0.258	0.27	0	400	1.48	0.18	20.24	1.083	27	65	8	0.000	0.28	0.28	0	700	1.48	0.21	20.53	0.595412929	23	70	7	0.00	0.40	0.34	0	0	0
227	AU025	22	Petzenkirchen25	0	0	2	B	700	0.5	0.5	0	100	1.49	0.27	23	2.751	15	77	8	0.000	0.090	0.28	0	700	1.55	0.21	23.24	0.772	19	75	6	0.000	0.35	0.36	0	0	0	0	0	0	0	0	0	0.00	0.00	0.00	0	0	0
228	AU026	22	Petzenkirchen26	0	0	3	B	550	0.5	0.5	0	200	1.31	0.25	3.87	2.153	15	78	7	0.000	0.136	0.29	0	400	1.44	0.22	4.11	1.820	21	72	7	0.000	0.17	0.27	0	550	1.44	0.21	4.4	1.008602901	20	75	5	0.00	0.30	0.36	0	0	0
229	AU027	22	Petzenkirchen27	0	0	3	B	700	0.5	0.5	0	225	1.50	0.25	6.84	1.767	13	81	6	0.552	0.178	0.32	0	475	1.58	0.23	6.84	1.025	16	78	6	0.000	0.30	0.36	0	700	1.58	0.22	7.13	0.728142381	17	78	5	0.00	0.36	0.39	0	0	0
							CRNAME	MIN_	MAX_	UNITS	DEF
							OBJECTID	na	na	na	Unique ID.
							SNAM	na	na	na	Soil name
							NLAYERS	1	10	na	Number of layers in the soil.
							HYDGRP	0	0	na	Soil Hydrologic Group
							SOL_ZMX	0	3500	[mm]	Maximum rooting depth of soil profile.
							ANION_EXCL	0.01	1	[fraction]	Fraction of porosity (void space) from which anions are excluded.
							SOL_CRK	0	1	[fraction]	Crack volume potential of soil.
							TEXTURE	0	0	na	Texture of soil layer.
							SOL_Z	0	3500	[mm]	Depth from soil surface to bottom of layer.
							SOL_BD	0.9	2.5	[g/cm3]	Moist bulk density.
							SOL_AWC	0	1	[mm/mm]	Available water capacity of the soil layer.
							SOL_K	0	2000	[mm/hr]	Saturated hydraulic conductivity.
							SOL_CBN	0.05	10	[%]	Organic carbon content .
							CLAY	0	100	[%]	Clay content.
							SILT	0	100	[%]	Silt content.
							SAND	0	100	[%]	Sand content.
							ROCK	0	100	[%]	Rock fragment content.
							SOL_ALB	0	0.25	na	Moist soil albedo.
							USLE_K	0	0.65	na	USLE equation soil erodibility (K) factor.
							SOL_EC	0	100	[dS/m]	[Not currently active] Electrical conductivity.
							SOL_CAL	0	65	[%]	Calcium carbonate content
							SOL_PH	3	10	na	Soil pH
[truncated: 102 more columns]
